# Supplementary material for: Significantly Longer Shedding of Norovirus Compared to Rotavirus and Adenovirus in Children with Acute Gastroenteritis
Source: Viruses. 2023 Jul 13;15(7):1541. doi: 10.3390/v15071541 (PMC10386448; doi:10.3390/v15071541)
Supplement: Supplementary file 1 [file viruses-15-01541-s001.zip]

Archive with 1 entries (1 files):
- viruses-2467244-supplementary.pdf
